# Supplementary material for: Feasibility of Using Carvacrol/Starch Edible Coatings to Improve the Quality of Paipa Cheese
Source: Polymers (Basel). 2021 Jul 30;13(15):2516. doi: 10.3390/polym13152516 (PMC8347108; doi:10.3390/polym13152516)
Supplement: Supplementary file 1 [file polymers-13-02516-s001.zip]

Archive with 1 entries (1 files):
- polymers-1292114-SI.pdf
